# Supplementary material for: Cardiometabolic Index, BMI, Waist Circumference, and Cardiometabolic Multimorbidity Risk in Older Adults
Source: Geriatrics (Basel). 2025 Dec 30;11(1):4. doi: 10.3390/geriatrics11010004 (PMC12821597; doi:10.3390/geriatrics11010004)
Supplement: Supplementary file 1 [file geriatrics-11-00004-s001.zip]

Archive with 1 entries (1 files):
- geriatrics-4026767-supplementary.pdf
